# Supplementary material for: Enhanced germline stem cell longevity in Drosophila diapause
Source: Nat Commun. 2022 Feb 7;13:711. doi: 10.1038/s41467-022-28347-z (PMC8821637; doi:10.1038/s41467-022-28347-z)
Supplement: Supplementary file 3 — Source Data [file 41467_2022_28347_MOESM3_ESM.xlsx]

## Sheet: Fig. 1o
25oC	Protein deprivation	Diapause
100	62.5	0
92.3077	64.7059	0
91.6667	60	0
92.3077	75	0
100	71.4286	0
93.3333	66.6667	0
100	71.4286	0
93.75	60	0
100	69.2308	0
100	42.8571	0
92.8571	70.5882	0
91.6667	64.2857	0
90.9091	73.3333	0
93.75	57.1429	0
93.3333	60	0
93.75	64.2857	0
92.8571	50	0
	53.3333	0
	75	0
	71.4286	0
	70.5882	0
	61.1111	0
	66.6667	0
	56.25	0
	58.3333	0
	56.25	0
	64.2857	0
	61.5385	0
	75	0
	50	0
	71.4286	0
	46.6667	0
	61.5385	0
	66.6667	0
		0
		0
		0
		0
		0
		0

## Sheet: Fig. 1v
Time (WK)	Diapause				25oC				Protein deprivation
2WK	35.4839	30.0971	35.1852	34.2466	20.9524	21.0884	26.5625	18.3099	27.4336	28.7037	34.0425
4WK	20.6107	33.0579	31.9797		33.4951	26.9663	27.4725		39.12	25.8065	27.1429
6WK	26.8518	25.8427	32.2917		36.3636	35.2941	30		54.8387	44	35.1648	44.6667
6WK Recovery	10	8.47458	8.69565		24.5902	13	13.8889		35.5263	27.0677	37.2093

## Sheet: Fig. 2i
Condition	GFP+			GFP-
10'HS 1day 25oC	100	99.3197	100	0	0.684932	0
10'HS 6wk 25oC	18.0851	15.7025	17.6136	81.9149	84.2975	82.3864
10'HS 6wk 25oC=>1wk 25oC Recovery	13.4503	15.9483	19.3069	89.4737	81.8966	80.6931
10'HS 1day 10oC	99.0826	99.1379	100	0.925926	0.869565	0
10'HS 6wk 10oC	98.7952	100	99.0741	1.21951	0	0.934579
10'HS 6wk 10oC=>1wk 25oC Recovery	13.7931	12.5874	14.433	86.2069	87.4126	85.567

## Sheet: Fig. 3f
Time(day)	25oC			Diapause			18oC			Starvation
	Mean	SD	n	Mean	SD	n	Mean	SD	n	Mean	SD	n
1	2.49123	0.583635	114	2.4	0.668114	70	2.57647	0.605067	85	2.49587	0.579137	121
7	2.27027	0.724635	148	2.24742	0.645996	97	2.56	0.577115	50	1.74419	0.883656	86
14	2.02362	0.771152	127	1.94245	0.768678	139	2.34	0.688388	50	1.38	0.918717	100
21	1.74286	0.784815	105	1.79839	0.785849	124	2.16883	0.784766	77	1.0381	0.649316	105
28	1.68687	0.782375	198	1.59633	0.861945	109	1.95385	0.818359	65	0.722772	0.539372	202
35	1.29412	0.857202	119	1.14925	0.677317	134	1.67308	0.833635	52	0.671329	0.514251	143
42	0.890995	0.738379	211	0.856061	0.70041	132	1.36275	0.992938	102	0.494845	0.559861	194
44	1.06207	0.668962	145	2.08609	0.774084	151	1.69903	0.794308	206	1.1519	0.9211	79
49	1.0102	0.710668	98	1.98039	0.820292	102	1.625	0.897476	152
56	0.825243	0.73334	103	1.89109	0.859081	101	1.5597	0.836311	134
63	0.652632	0.64854	95	1.63934	0.793211	122	1.45385	0.881432	130
70	0.6	0.60553	145	1.5619	0.919069	105	1.12851	0.734758	249
77	0.393443	0.525315	61	1.43333	0.721737	60	0.692771	0.58946	166
84	0.0555556	0.235702	18	1.13636	0.820626	66	0.564103	0.640513	39

## Sheet: Fig. 3g
Time (WK)	Diapause				25oC				18oC
2WK	0.948767	2.22222	1.62933		3.66972	5.9322	5.26316		4.78469	4.92958	4.51128
4WK	0.576369	2.27273	1.29032		2.7027	4.36893	2.25989		3.98406	3.57143	4.0404
6WK	0	0.934579	0		0.8	1.35135	1.16279		2.15827	2.13904	1.76471
6WK Recovery	2.95858	3.38983	3.7594		1.60428	1.5873	2		2.40385	2.34742	2.91971	2.92398

## Sheet: Fig. 3l
Time (WK)	Methoprene			EtOH			25oC Control
2WK	546.554	606.09	549.739	672.569	763.403	700.498	1032.44	1002.03	971.953
4WK	442.309	458.941	457.893	583.19	613.657	587.88	633.791	617.808	708.598
6WK	328.755	305.371	294.684	549.699	534.897	489.379	412.428	506.257	506.694
6WK Recovery	446.798	444.961	457.219	476.679	491.279	483.907	498.55	489.661	509.353

## Sheet: Fig. 3m
Time (WK)	Methoprene			EtOH			25oC Control
2WK	1.95522	1.87097	1.84	1.95745	1.86667	1.87234	1.87013	1.82759	1.93333
4WK	1.34118	1.53571	1.54	1.38667	1.51724	1.5	1.69565	1.6875	1.65385
6WK	0.911111	0.938776	1.10256	0.93617	0.943396	0.942308	1.10714	1.04348	1.15152
6WK Recovery	1.71429	1.76667	1.70213	1.94118	2.2069	2.17778	1.10526	1.25	1.15

## Sheet: Fig. 4d
Time (WK)	Diapause			25oC			18oC
2WK	48.72	48.61	45.21	4	7.95	10.19	11.84	5.11	2.79
4WK	72.09	58.33	57.14	11.96	16.67	20.78	12.24	5.34	5.75
6WK	70.35	83.93	66.67	8.11	12.5	17.46	9.09	9.72	5.08
6WK Recovery	11.9	7.89	7.02	34.78	10.53	14	7.5	9.76	10.79

## Sheet: Fig. 4g
Control	Diapause	Control		Diapause
-	-	Reduced (DTT)	Oxidized (DA)	Reduced (DTT)	Oxidized (DA)
0.508	0.549	0.333	0.68	0.332	0.733
0.545	0.62	0.335	0.62	0.319	0.68
0.461	0.569	0.327	0.682	0.339	0.645
0.595	0.625	0.315	0.723	0.36	0.673
0.51	0.661	0.335	0.707	0.346	0.777
0.568	0.611	0.364	0.674	0.363	0.763
0.542	0.67	0.35	0.734	0.365	0.798
0.524	0.55	0.336	0.768	0.365	0.786
0.628	0.685	0.357	0.758	0.375	0.735
0.525	0.572	0.334	0.732	0.351	0.687
0.529	0.621	0.345	0.757	0.354	0.718
0.523	0.569	0.35	0.721	0.369	0.649
0.578	0.696	0.345	0.743	0.349	0.745
0.637	0.613	0.325	0.671	0.331	0.751
0.56	0.577	0.335	0.699	0.363	0.735
0.594	0.617	0.347	0.702	0.356	0.714
0.577	0.68	0.349	0.68	0.349	0.696
0.632	0.641	0.32	0.696	0.366	0.801
0.578	0.568	0.342	0.717	0.357	0.77
0.541	0.661	0.39	0.72	0.365	0.745
		0.3	0.736	0.351	0.793
		0.328	0.721	0.35	0.635

## Sheet: Fig. 4j
Control	Diapause
4.16667	8.33333
0	13.3333
2	13.3333

[truncated: 18 more sheets: Fig. 4k, Fig. 5b-d, Fig. 5e-g, Fig. 6j, Fig. 6k, Fig. 7g, Fig. 8k, Fig. 8l, S. Fig. 1c, S. Fig. 1j, S. Fig. 2c&f, S. Fig. 3e, S. Fig. 3f, S. Fig. 4g, S. Fig. 5i-k, S. Fig. 6g, S. Fig. 7n, S. Fig. 7o]
